# Supplementary material for: Social evaluation and imitation of prosocial and antisocial agents in infants, children, and adults
Source: PLoS One. 2020 Sep 16;15(9):e0235595. doi: 10.1371/journal.pone.0235595 (PMC7494113; doi:10.1371/journal.pone.0235595)
Supplement: S1 Data — (XLSX) [file pone.0235595.s001.xlsx]

## Sheet: prosociality_data
Infants and Children:
ID	Analyzability exclusion = 0 analyzable = 1	Analyzability choice task exclusion = 0 analyzable = 1	Analyzability imitation exclusion = 0 analyzable = 1	age group 1 = 9-month-olds 2 =14-month-olds 3 = 4-year-olds	Choice_Actor 1 = prosocial 2 = antisocial	Choice_Actor_color 1 = blue 2 = yellow	color of the prosocial actor 1 = yellow 2 = blue	Side of choice 1 = left 2 = right	Side of the prosocial actor 1 = right 2 = left	Order of actor 1 = prosocial first 2 = antisocial first	Identification of the helper in interview 1 = helper identified correctly 2 = helper not identified or identified incorrectly	Model_Imitation 1 = prosocial 2 = antisocial	Imitation_pulling mitten off 0 = not imitated 1 = imitated	Imitation_shaking the mitten 0 = not imitated 1 = imitated	Imitation_putting mitten back on 0 = not imitated 1 = imitated	Imitation_sum score
48API1_06	1	1	1	3	1	2	1	1	2	2	2	1	0	0	0	0
48API1_07	1	1	0	3	1	1	2	2	1	2	1	1	0	0	0	0
48API1_08	1	1	1	3	2	1	1	2	1	2	2	1	1	0	1	2
48API1_09	1	1	1	3	2	2	2	2	2	1	1	1	1	1	1	3
48API1_10	1	1	0	3	2	1	1	1	2	1	2	2	0	0	0	0
48API1_11	1	1	1	3	2	2	2	2	1	1	2	2	0	0	0	0
48API1_12	1	1	1	3	1	2	1	2	1	1	2	2	1	0	1	2
48API1_13	1	1	1	3	1	2	2	2	2	2	2	2	0	0	0	0
48API1_14	1	1	1	3	2	1	1	2	2	2	1	2	1	1	1	3
48API1_15	1	1	1	3	2	2	2	1	1	2	2	2	1	0	1	2
48API1_16	1	1	0	3	2	1	1	2	2	2	2	2	0	0	0	0
48API1_17	1	1	0	3	1	1	2	2	2	1	1	2	0	0	0	0
48API1_18	1	1	1	3	1	1	1	2	2	1	1	1	0	0	0	0
48API1_19	1	1	0	3	2	2	2	1	1	1	2	2	0	0	0	0
48API1_20	1	1	1	3	2	1	1	2	1	1	2	2	1	0	1	2
48API1_21	1	1	1	3	1	1	2	1	2	2	1	2	1	0	1	2
48API1_22	1	1	1	3	1	2	1	2	2	2	1	2	1	1	1	3
48API1_23	1	1	1	3	1	1	2	1	1	2	1	2	0	0	0	0
48API1_24	1	1	1	3	2	1	1	2	2	2	1	2	1	1	1	3
48API1_25	1	0	1	3	99	99	2	99	2	1	2	1	1	0	1	2
48API1_26	1	1	1	3	2	1	1	2	2	1	2	1	0	0	0	0
48API1_27	1	1	1	3	1	1	2	2	1	1	1	1	1	0	1	2
48API1_28	1	0	1	3	99	99	1	99	1	1	2	1	1	1	1	3
48API1_29	1	1	1	3	2	2	2	2	2	2	2	1	1	0	1	2
48API1_30	1	1	1	3	1	2	1	2	2	2	2	1	0	0	0	0
48API1_31	1	1	1	3	1	1	2	1	1	2	1	1	1	1	1	3
48API1_32	1	1	1	3	2	1	1	1	2	2	1	1	1	0	1	2
48API1_33	1	1	1	3	1	1	2	1	2	1	1	1	1	1	1	3
48API1_34	1	1	1	3	2	1	1	1	2	1	1	1	0	0	0	0
48API1_35	1	1	0	3	2	2	2	2	1	1	2	1	0	0	0	0
48API1_36	1	1	1	3	2	1	1	1	1	1	1	1	0	0	0	0
48API1_37	1	1	1	3	1	1	2	2	2	2	1	1	1	1	1	3
48API1_38	1	1	0	3	1	1	2	2	2	1	2	1	0	0	0	0
48API1_39	1	1	1	3	2	1	1	2	1	1	1	2	1	1	1	1
9API1_11	1	1	1	1	1	1	2	2	1	2	99	2	1	1	0	2
9API1_12	1	1	1	1	2	2	2	2	2	1	99	1	1	0	0	1
9API1_13	1	1	1	1	1	2	1	2	1	2	99	1	1	1	0	2
9API1_14	1	1	1	1	2	1	1	2	2	1	99	2	1	0	0	1
9API1_15	0	0	0	1	2	2	2	2	1	2	99	2	0	0	0	0
9API1_16	1	1	1	1	2	2	2	2	2	2	99	1	1	1	1	3
9API1_17	1	1	1	1	2	1	1	2	2	1	99	1	1	1	0	2
9API1_18	1	1	1	1	1	2	1	2	1	2	99	2	0	0	0	0
9API1_19	1	1	1	1	1	1	2	1	2	1	99	2	1	0	0	1
9API1_20	1	1	1	1	1	1	2	2	1	2	99	1	1	0	1	2
9API1_21	0	0	0	1	2	1	1	2	2	1	99	1	0	0	0	0
9API1_22	1	1	1	1	2	1	1	1	1	2	99	2	1	1	1	3
9API1_23	1	0	1	1	99	99	2	99	2	1	99	1	1	1	0	2
9API1_24	1	1	1	1	2	2	2	1	1	1	99	2	0	0	0	0
9API1_25	1	0	1	1	2	1	1	1	1	2	99	2	1	1	0	2
9API1_26	1	1	1	1	2	1	1	2	2	2	99	1	0	0	0	0
9API1_27	1	1	1	1	2	1	1	2	2	1	99	1	1	0	0	1
9API1_28	1	0	1	1	99	99	1	99	1	2	99	2	0	0	0	0
9API1_29	1	1	1	1	2	2	2	2	2	1	99	1	0	0	0	0
9API1_30	1	1	1	1	1	1	2	2	1	2	99	2	1	1	1	3
9API1_31	1	1	1	1	2	1	1	2	2	1	99	1	1	1	1	3
9API1_32	1	1	1	1	2	1	2	1	1	2	99	2	1	0	0	1
9API1_33	1	1	1	1	1	1	2	1	2	1	99	1	1	0	0	1
9API1_34	1	1	1	1	1	1	2	2	1	1	99	2	0	0	0	0
9API1_35	1	1	1	1	1	1	2	2	1	2	99	2	1	0	0	1
9API1_36	1	1	1	1	2	1	2	2	2	1	99	1	0	0	0	0
9API1_37	1	1	1	1	1	2	1	2	1	2	99	2	1	1	0	2
9API1_38	1	1	1	2	2	1	1	1	2	2	99	2	0	0	0	0
9API1_39	1	1	1	2	2	1	1	2	2	1	99	1	0	0	0	0
9API1_40	1	1	1	2	2	2	2	1	1	2	99	2	0	0	0	0
9API1_41	1	1	1	2	2	2	2	2	2	1	99	1	0	0	0	0
9API1_42	1	1	1	2	1	2	1	2	1	2	99	2	1	0	0	1
9API1_43	0	0	0	2	99	99	1	99	2	1	99	1	0	0	0	0
9API1_44	1	1	1	2	2	2	2	1	1	2	99	2	0	0	0	0
9API1_45	1	0	1	2	1	1	2	1	2	2	99	1	0	0	0	0
9API1_46	1	1	1	2	2	1	1	2	2	1	99	1	0	0	0	0
9API1_47	1	1	1	2	1	2	1	2	1	2	99	2	0	0	0	0
9API1_48	1	1	1	2	1	1	2	1	2	1	99	1	0	0	0	0
9API1_49	1	1	1	2	1	1	2	2	1	2	99	2	1	1	0	2
9API1_50	1	1	1	2	2	1	1	2	2	1	99	1	1	1	1	3
9API1_51	0	0	0	2	99	99	1	99	1	2	99	2	99	99	99	99
9API1_52	1	1	1	2	1	1	2	1	2	1	99	1	1	0	1	2
9API1_53	1	0	1	2	99	99	2	99	1	1	99	2	1	0	1	2
9API1_54	1	1	1	2	1	2	1	2	1	2	99	2	0	0	0	0
9API1_55	1	0	1	2	1	2	1	1	2	1	99	1	1	0	1	2
9API1_56	1	0	1	2	2	2	2	1	1	2	99	2	0	0	0	0
9API1_57	1	1	1	2	2	2	2	2	2	2	99	1	0	0	0	0
9API1_58	1	1	1	2	2	1	1	2	2	2	99	1	1	0	0	1
9API1_59	1	1	1	2	2	2	2	2	2	2	99	1	0	0	0	0
9API1_60	1	1	1	2	2	1	1	2	2	2	99	1	0	0	0	0
9API1_61	1	1	1	2	1	1	2	1	2	1	99	1	0	0	0	0
9API1_62	1	1	1	2	2	1	1	1	1	1	99	2	0	0	0	0
9API1_63	0	0	0	2	99	99	2	99	1	1	99	2	99	99	99	99
9API1_64	1	1	1	2	1	1	2	2	1	1	99	2	1	0	0	1
9API1_65	0	0	0	2	99	99	1	99	1	1	99	2	99	99	99	99
9API1_66	1	1	1	2	1	2	1	2	1	2	99	2	0	0	0	0
9API1_67	1	0	1	2	2	1	1	2	2	1	99	1	0	0	0	0
9API1_68	1	1	1	2	1	1	2	2	1	2	99	2	0	0	0	0
9API1_69	1	1	1	2	2	2	2	2	2	1	99	1	0	0	0	0
9API1_70	1	1	1	2	1	2	1	2	1	2	99	2	0	0	0	0
9API1_71	1	1	1	2	2	1	2	2	2	2	99	1	1	0	0	0
Adults:
ID	Identification of the helper in interview 1 = identified helper and hinderer correctly 2 = identified only the helper correctly	Gender 0 = male 1 = female	Age
EAPI1_01	1	1	31
EAPI1_02	1	1	20
EAPI1_03	99	1	35
EAPI1_04	1	0	23
EAPI1_05	1	1	28
EAPI1_06	1	1	24
EAPI1_07	1	1	19
EAPI1_08	1	1	21
EAPI1_09	1	1	21
EAPI1_10	1	0	19
EAPI1_11	2	1	21
EAPI1_12	2	1	23
EAPI1_13	2	0	39
EAPI1_14	1	0	30
EAPI1_15	1	1	21
EAPI1_16	2	1	21
EAPI1_17	1	0	27
EAPI1_18	1	1	20
EAPI1_19	1	1	19
EAPI1_20	1	1	28
EAPI1_21	2	0	20
EAPI1_22	1	1	18
EAPI1_23	1	1	23
EAPI1_24	1	1	23
EAPI1_25	2	1	37
EAPI1_26	2	1	21
